# Supplementary material for: Genome-Wide Identification of Discriminative Genetic Variations in Beef and Dairy Cattle via an Information-Theoretic Approach
Source: Genes (Basel). 2020 Jun 22;11(6):678. doi: 10.3390/genes11060678 (PMC7350245; doi:10.3390/genes11060678)
Supplement: Supplementary file 1 [file genes-11-00678-s001.zip]

Archive with 3 entries (3 files):
- Suppl.Materials_revision.docx
- Suppl.Materials_TableS8_Summary of XP-CLR.xlsx
- Suppl.Materials_TableS9_Summary of XP-EHH.xlsx
