# Supplementary material for: Genome-Wide Identification of Discriminative Genetic Variations in Beef and Dairy Cattle via an Information-Theoretic Approach
Source: Genes (Basel). 2020 Jun 22;11(6):678. doi: 10.3390/genes11060678 (PMC7350245; doi:10.3390/genes11060678)
Supplement: Supplementary file 1 [file genes-11-00678-s001.zip › Suppl.Materials_TableS8_Summary of XP-CLR.xlsx]

## Sheet: Angus_seletive_genes_summary
TableS8. Summary of XP-CLR
Chromosome	Window_Start	Window_End	# SNPs	XP-CLR	Genes in XP-CLR region
2	107125224	107175224	159	40.7728	CTDSP1,SLC11A1,USP37,VIL1,bta-mir-26b
14	47975251	48025251	130	40.7917	SAMD12
19	1025142	1075142	253	40.8082	CA10
5	33175606	33225606	212	40.8496	FAM113B
6	68175474	68225474	234	40.9348	CORIN
15	54325747	54375747	289	40.9609	C2CD3,PPME1
18	15328128	15378128	284	40.9644	GPT2
28	23026204	23076204	311	40.9953	CTNNA3, HKDC1
7	20575070	20625070	144	41.1692	bta-mir-7-3
14	66375251	66425251	191	41.2978	FBXO43,SPAG1
7	43125070	43175070	17	41.5396	OR2L13
15	44175747	44225747	58	41.7027	NRIP3,TMEM9B,U3
13	63326222	63376222	271	41.9232	BPIFB5,CDK5RAP1
13	65776222	65826222	123	42.1913	C20orf152
11	56631289	56681289	400	42.3425	PTP
18	22478128	22528128	159	42.3996	FTO
22	6276138	6326138	310	42.5109	OSBPL10
23	825722	875722	262	42.6332	KHDRBS2
11	5481289	5531289	296	42.8139	CHST10,NMS
24	49925722	49975722	113	42.8894	ACAA2,MYO5B,SCARNA17,SCARNA18
14	25025251	25075251	54	42.9606	CHCHD7
8	27786	77786	51	43.4519	HIATL1
11	48531289	48581289	33	43.4781	IMMT,MRPL35
17	15777000	15827000	197	43.7475	INPP4B
16	44775129	44825129	77	43.7552	SLC25A33,TMEM201
5	47675606	47725606	272	43.8447	GRIP1,HELB
13	64476222	64526222	81	43.8918	DYNLRB1,MAP1LC3A,PIGU
19	9675142	9725142	168	44.1443	SEPT4,C17orf47,MTMR4
9	103275194	103325194	252	44.2434	RNASET2
19	57575142	57625142	400	44.3496	CD300A,CD300LB
10	83026184	83076184	116	44.4085	PCNX
20	53525090	53575090	144	44.4302	CDH18
4	99175001	99225001	103	44.6345	BPGM
14	24825251	24875251	164	44.77	LYN
28	15626204	15676204	153	44.8011	CCDC6
24	45875722	45925722	225	44.9765	SLC14A1
19	9725142	9775142	106	45.0659	TEX14
16	625129	675129	166	45.2208	U6
23	28875722	28925722	400	45.2295	U6,UBD
10	82876184	82926184	73	45.4288	PCNX
15	44225747	44275747	63	45.7258	AKIP1,ASCL3,C11ORF16,TMEM9B
17	68277000	68327000	338	46.0627	SEZ6L
17	58077000	58127000	73	46.2799	CCDC60
1	71175238	71225238	63	46.4565	TNK2
10	75376184	75426184	174	46.5416	KCNH5
20	41275090	41325090	80	46.5894	ZFR
4	108125001	108175001	314	46.6576	OR2A2
8	1227786	1277786	315	46.6658	NEK1
29	18225001	18275001	99	46.7535	C29H11orf67,INTS4
18	23678128	23728128	261	46.7595	IRX6
26	24125563	24175563	174	46.8772	INA,PCGF6
6	99025474	99075474	337	47.0246	ENOPH1,TMEM150C,U4
25	2825036	2875036	279	47.0882	NAA60,ZNF174,ZNF597
2	4825224	4875224	296	47.2967	MYO7B
18	25328128	25378128	67	47.3698	ARL2BP,PLLP,RSPRY1
23	34625722	34675722	341	47.4355	PRP2,U6,U6
3	103176283	103226283	111	47.6533	MED8
5	105775606	105825606	203	47.7438	GALNT8
4	92425001	92475001	272	48.0226	ZNF800
13	3526222	3576222	296	48.2752	MKKS
4	64175001	64225001	270	48.589	FKBP9,NT5C3
14	35925251	35975251	51	48.6227	NCOA2
17	577000	627000	258	48.7825	CPE
27	36775580	36825580	164	49.3424	IKBKB
28	8476204	8526204	264	49.3552	LYST
4	102025001	102075001	275	49.4815	DGKI
7	20625070	20675070	161	49.6847	DPP9
22	39326138	39376138	153	49.8898	PTPRG
29	49225001	49275001	275	49.9128	CARS,NAP1L4
6	68375474	68425474	248	49.9264	NIPAL1,TXK
6	68225474	68275474	132	50.0059	NFXL1
12	20777638	20827638	354	50.2274	FAM124A
29	18375001	18425001	77	50.3075	RSF1
11	106231289	106281289	171	50.377	C11H9ORF142,CLIC3,LCN12,LCNL1,PTGDS
18	24428128	24478128	172	50.7648	GNAO1
16	81325129	81375129	160	50.7808	C1orf106,CAMSAP2
1	98275238	98325238	195	50.9667	LRRC31
13	64776222	64826222	79	51.1792	ACSS2,GGT7
29	18175001	18225001	139	51.1961	INTS4
14	25475251	25525251	318	51.2162	U6
15	6625747	6675747	227	51.3135	BIRC3
5	25175606	25225606	376	51.6562	7SK
9	34475194	34525194	400	51.7568	SULT1C4
19	28225142	28275142	147	52.0791	CNTROB,GUCY2D
3	109526283	109576283	253	52.0886	GRIK3
14	37675251	37725251	176	52.5554	TRPA1
14	24575251	24625251	69	52.6828	XKR4
11	40531289	40581289	127	52.849	VRK2
29	7625001	7675001	388	52.8869	RAB38
5	58825606	58875606	201	53.0359	OR6C76
18	4528128	4578128	339	53.1172	ADAMTS18
11	45681289	45731289	214	53.153	C11H2orf40
5	59625606	59675606	119	53.6738	OR10A7
13	57576222	57626222	177	53.8314	EDN3
17	49677000	49727000	130	53.8446	TMEM132C
16	44725129	44775129	71	53.9098	5S_rRNA,U6
1	9775238	9825238	391	53.9782	APP
14	54175251	54225251	318	54.0901	CSMD3
26	47175563	47225563	213	54.1073	DOCK1
1	144175238	144225238	400	54.8183	TFF1,TFF2,TMPRSS3
21	62135223	62185223	322	55.2129	TCL1A
1	18025238	18075238	362	55.45	TMPRSS15
15	51775747	51825747	327	55.7049	RRM1
5	37325606	37375606	396	55.8193	ADAMTS20,U6
4	70175001	70225001	197	56.155	HNRNPA2B1,NFE2L3
3	57726283	57776283	400	56.2857	CLCA1,CLCA2
14	24875251	24925251	116	57.3267	LYN
15	46975747	47025747	400	57.7464	MRPL17
10	82926184	82976184	116	58.2038	PCNX
19	52575142	52625142	330	58.2654	RPTOR
14	39775251	39825251	104	58.4636	GDAP1
18	22328128	22378128	236	58.8425	FTO
15	39675747	39725747	338	59.0301	SNORA3
2	4775224	4825224	206	59.4085	GPR17,LIMS2,MYO7B
13	21226222	21276222	180	59.4914	C10orf112
3	7326283	7376283	400	59.5665	NOS1AP
24	21675722	21725722	331	59.6827	GALNT1
19	8925142	8975142	104	59.7092	CUEDC1
17	58127000	58177000	213	59.8337	CCDC60
5	1975606	2025606	158	60.3949	TRHDE
27	36725580	36775580	188	60.5001	AP3M2,PLAT
11	19831289	19881289	348	60.5894	QPCT
5	103425606	103475606	332	60.9578	CD163L1
3	11426283	11476283	128	60.9705	OR10K1,OR10K2
11	50531289	50581289	192	61.0747	5S_rRNA
3	18276283	18326283	312	61.2174	CRNN
5	67825606	67875606	339	61.8906	NT5DC3
15	41025747	41075747	159	62.0832	MICAL2
5	83725606	83775606	146	62.3657	ITPR2
2	85975224	86025224	218	62.4898	ANKRD44
15	37875747	37925747	219	62.9314	INSC
15	51875747	51925747	400	62.9403	STIM1
7	20675070	20725070	40	63.0571	C7H19orf10,DPP9,TNFAIP8L1
18	24128128	24178128	257	63.1601	MT3,MT4
22	33426138	33476138	86	63.3543	FAM19A1
1	1275238	1325238	237	63.6481	DNAJC28,GART,TMEM50B
5	36625606	36675606	108	63.83	TMEM117
18	14678128	14728128	151	64.0816	FANCA,SPIRE2
15	49325747	49375747	400	65.0376	OR51C1P
28	8826204	8876204	375	65.5125	NID1
28	10826204	10876204	216	66.5471	5S_rRNA
17	18177000	18227000	322	66.7714	MAML3
11	104531289	104581289	400	68.0493	DBH,SARDH
20	39075090	39125090	140	68.4112	PRLR
9	90075194	90125194	241	68.8208	ESR1
7	43025070	43075070	12	69.1042	OR2AJ1
6	20225474	20275474	284	69.5142	TBCK
14	34475251	34525251	185	69.5177	C14H8orf34
4	47125001	47175001	157	70.842	ATXN7L1
4	5725001	5775001	249	72.083	ZPBP
16	30125129	30175129	141	72.6734	PARP1
11	13181289	13231289	294	74.0458	ZNF638
4	99225001	99275001	85	74.838	BPGM
8	1327786	1377786	342	75.8279	NEK1,U6
11	43881289	43931289	400	78.152	MRPL19
24	49875722	49925722	225	78.19	ACAA2
16	34525129	34575129	261	80.0165	SDCCAG8
5	105525606	105575606	255	80.2088	KCNA5
18	24378128	24428128	65	82.6886	GNAO1
14	1175251	1225251	208	83.0958	TMEM60
18	58428128	58478128	372	83.3571	5S_rRNA,PPP2R1A
5	103375606	103425606	400	83.9157	CD163L1
2	86025224	86075224	288	85.7241	ANKRD44
17	41377000	41427000	395	86.101	RXFP1
21	59185223	59235223	400	86.6249	MGC152353,OTUB2
15	41575747	41625747	33	86.8505	GALNTL4
5	107525606	107575606	133	87.3794	IQSEC3
18	45728128	45778128	337	92.6034	ZNF599
15	40975747	41025747	148	92.8327	MICAL2,MICALCL
19	24775142	24825142	400	95.635	SPATA22
16	34575129	34625129	117	98.0435	SDCCAG8
19	50675142	50725142	272	99.5803	FOXK2
15	25375747	25425747	400	100.117	NXPE4
8	60727786	60777786	318	103.568	RECK,SNORA40
15	40425747	40475747	294	104.336	TEAD1
3	11176283	11226283	400	104.591	OR10Z1,SPTA1
5	103175606	103225606	277	109.275	WC1
2	36275224	36325224	302	109.961	ITGB6
15	40875747	40925747	109	114.692	MICALCL,PARVA
19	24525142	24575142	400	115.586	U6
29	24975001	25025001	352	119.305	DBX1
15	54275747	54325747	181	124.416	C2CD3
15	40925747	40975747	39	125.062	MICALCL
18	24328128	24378128	166	137.501	AMFR,GNAO1
16	26725129	26775129	163	140.958	HHIPL2,TAF1A
19	50925142	50975142	330	143.796	SECTM1A,bta-mir-2345,bta-mir-2345
15	41625747	41675747	155	147.239	GALNTL4
18	24278128	24328128	311	152.188	AMFR,NUDT21
22	33376138	33426138	172	156.36	FAM19A1
5	36925606	36975606	319	163.71	PUS7L
16	40775129	40825129	269	164.005	PIGC
28	25776204	25826204	387	164.163	HKDC1

## Sheet: Jersey_selective_genes_summary
TableS8. Summary of XP-CLR
Chromosome	Window_Start	Window_End	# SNPs	XP-CLR	Genes in XP-CLR region
2	128275223	128325223	330	513.268	C1orf63,SYF2
23	11525722	11575722	254	505.421	MDGA1
23	11575722	11625722	400	449.913	MDGA1
7	41525583	41575583	255	411.929	OR2V1
8	45527553	45577553	400	407.357	FXN
8	45577553	45627553	400	396.822	ZO2
2	128225223	128275223	334	391.754	TMEM50A,U6
8	45627553	45677553	199	365.762	ZO2
11	66530289	66580289	161	362.399	PNO1,WDR92
7	46225583	46275583	222	357.946	HSPA4
7	41625583	41675583	400	357.866	BTNL9
2	128975223	129025223	292	349.302	RCAN3
2	134225223	134275223	331	347.457	U3
3	2125620	2175620	400	346.961	POGK
1	66375238	66425238	370	343.066	STXBP5L
2	128375223	128425223	170	339.085	U6
7	41825583	41875583	400	338.255	IFI47
1	71175238	71225238	400	331.048	TNK2
2	134875223	134925223	380	330.245	IGSF21
5	82875606	82925606	340	323.825	ARNTL2
4	11025334	11075334	220	321.341	GNG11,GNGT1,TFPI2
3	82675620	82725620	305	320.465	7SK
2	17825223	17875223	400	319.182	CCDC141
2	135925223	135975223	260	313.251	PADI1
2	127575223	127625223	277	312.034	TRIM63
7	41775583	41825583	383	310.608	IFI47,TRIM52
29	39425002	39475002	298	309.05	MGC157408
20	53675085	53725085	400	305.464	CDH18
10	56076184	56126184	400	305.118	UNC13C
2	128875223	128925223	374	304.708	NCMAP,SRRM1
27	13425580	13475580	261	303.325	TRAPPC11
7	42575583	42625583	281	302.786	OR11L1,TRIM58
13	82375870	82425870	400	300.975	PFDN4
11	66430289	66480289	239	300.709	C1D
29	38225002	38275002	185	300.415	PAG12
4	15375334	15425334	400	299.375	COL28A1
6	96375191	96425191	306	299.212	ANTXR2
20	53425085	53475085	400	296.467	CDH18
6	105325191	105375191	179	295.461	EVC2
3	21175620	21225620	220	289.919	U1,U1
17	41727000	41777000	400	287.628	FAM198B
5	95675606	95725606	217	286.698	PLBD1
23	2575722	2625722	400	285.158	PRIM2
20	53525085	53575085	249	282.855	CDH18
2	86775223	86825223	235	282.753	PLCL1
1	98075238	98125238	339	281.951	SNORA40
18	62978142	63028142	400	281.686	KIR2DS1
1	47075238	47125238	400	279.9	SNORA18
7	41675583	41725583	328	277.954	TRIM7
15	18175747	18225747	164	277.677	ATM
29	38475002	38525002	334	277.043	PAG7
14	27875152	27925152	307	277.031	RAB2A
2	135875223	135925223	400	276.105	PADI1,PADI3
21	24825020	24875020	162	275.047	ADAMTSL3
3	275620	325620	381	271.755	TBX19
2	127975223	128025223	215	270.656	MAN1C1
2	136225223	136275223	360	270.178	CROCC,NECAP2
7	46275583	46325583	109	269.136	HSPA4
20	53375085	53425085	301	268.222	CDH18
23	13475722	13525722	295	268.031	KIF6
7	46425583	46475583	160	267.423	FSTL4
3	4375620	4425620	126	263.031	PBX1
4	15175334	15225334	400	262.321	ASNS,C1GALT1
24	54275722	54325722	239	261.015	U6
7	28525583	28575583	170	260.628	ALDH7A1,C7H5orf48,PHAX
11	5730289	5780289	294	259.69	PTPN13,U6
13	29525870	29575870	128	257.208	FAM107B
21	24775020	24825020	121	256.582	ADAMTSL3
2	136175223	136225223	345	256.172	ATP13A2,CROCC,MFAP2
7	43025583	43075583	340	255.597	OR2AJ1
1	50875238	50925238	396	254.345	CBLB
2	133075223	133125223	381	250.307	PLA2G2C,PLA2G2F
29	41575002	41625002	281	250.082	AHNAK,EEF1G
8	60727553	60777553	331	248.604	RECK,SNORA40
5	100875606	100925606	252	248.564	U6
6	99975191	100025191	359	248.517	FAM175A,HELQ,MRPS18C,bta-mir-2446
2	128925223	128975223	370	248.302	NCMAP
5	72325606	72375606	400	247.988	LARGE
7	43425583	43475583	293	247.892	OR2T11
4	98675334	98725334	390	247.291	LRGUK
23	2625722	2675722	330	246.239	PRIM2
4	5375334	5425334	272	245.581	FIGNL1,IKZF1
2	107425223	107475223	185	245.277	CYP27A1,TTLL4
6	103575191	103625191	283	243.579	U6
1	66425238	66475238	400	242.792	STXBP5L
2	129075223	129125223	346	241.75	NIPAL3,STPG1
2	136125223	136175223	355	241.47	ATP13A2,SDHB
6	105375191	105425191	293	241.151	EVC2,U6
13	82325870	82375870	299	240.736	CYP24A1
2	124775223	124825223	365	240.47	PTPRU
13	73725870	73775870	400	240.25	ADA,PKIG,snoU2-30,snoU2_19
6	103775191	103825191	340	240.193	AFF1
15	18375747	18425747	255	240.086	KDELC2
2	119325223	119375223	225	238.942	CAB39
2	127875223	127925223	277	237.534	MAN1C1
7	28325583	28375583	318	236.669	MARCH3
4	71125334	71175334	377	236.586	C7orf31
16	70725158	70775158	347	235.751	PTPN14,SMYD2
6	119275191	119325191	294	235.309	SH3TC1
8	24577553	24627553	400	235.008	SLC24A2
1	43575238	43625238	381	234.036	COL8A1
28	31128767	31178767	168	233.817	COMTD1,VDAC2
7	29175583	29225583	305	232.702	U2
7	43375583	43425583	196	232.332	OR2T1,OR2T6
2	63325223	63375223	232	231.505	MGAT5
2	122775223	122825223	234	231.428	FABP3,SERINC2,ZCCHC17
2	125925223	125975223	342	231.396	EYA3
11	66480289	66530289	150	229.997	C1D
7	46375583	46425583	400	229.858	5S_rRNA
1	52375238	52425238	340	229.649	5S_rRNA
23	13425722	13475722	371	229.154	KIF6
17	41327000	41377000	376	229.043	RXFP1
29	39725002	39775002	400	228.891	MGC157405
2	107375223	107425223	162	228.322	STK36,TTLL4
17	40927000	40977000	354	227.876	5S_rRNA,C17H4orf45
5	95625606	95675606	300	227.639	GUCY2C
3	21125620	21175620	248	227.432	U1
3	106725620	106775620	163	227.328	MFSD2,U6
9	55225339	55275339	162	225.904	5S_rRNA
5	94875606	94925606	337	225.899	PTPRO
2	96875223	96925223	391	225.502	C2H2orf80
29	37675002	37725002	277	224.483	MS4A10,MS4A15,MS4A18
29	39625002	39675002	341	224.11	PAG17
13	12825870	12875870	400	223.714	USP6NL
6	104175191	104225191	83	223.32	SPARCL1
1	44175238	44225238	131	223.262	TBC1D23
2	128675223	128725223	161	223.071	CLIC4
11	66580289	66630289	298	222.87	PPP3R1
2	127675223	127725223	189	222.383	PAFAH2
14	27825152	27875152	348	221.615	RAB2A
7	43125583	43175583	296	220.159	OR2L13
1	127225238	127275238	153	219.804	PCOLCE2,TRPC1
20	53475085	53525085	334	219.53	CDH18
8	5477553	5527553	156	219.5	GALNT7
19	31875142	31925142	253	219.429	ARHGAP44
2	129175223	129225223	207	219.274	GRHL3
4	5075334	5125334	400	219.054	GRB10
22	27326138	27376138	366	218.794	CNTN3
2	135775223	135825223	148	218.625	RCC2,bta-mir-2358
8	24477553	24527553	285	218.35	SLC24A2
8	24627553	24677553	263	217.312	SLC24A2
8	101027553	101077553	344	217.076	PALM2
6	108775191	108825191	279	216.819	PDE6B
2	126775223	126825223	152	216.487	FAM46B
2	126675223	126725223	177	214.796	SLC9A1
2	128625223	128675223	243	214.415	RUNX3
2	122975223	123025223	227	213.739	NKAIN1
2	136325223	136375223	273	213.483	C2H1orf144,FBXO42
29	38425002	38475002	400	213.245	PAG-18
10	23276184	23326184	203	213.053	TRAC
19	63225142	63275142	309	212.259	APOH
2	5975223	6025223	256	212.208	HIBCH
7	45975583	46025583	400	211.701	SOWAHA
2	123375223	123425223	241	211.484	LAPTM5,MATN1
2	5925223	5975223	234	210.54	HIBCH
2	136275223	136325223	271	209.491	C2H1orf144,SPATA21
3	31475620	31525620	165	209.215	KCND3
3	99625620	99675620	168	209.094	CYP4X1,PDZK1IP1
28	30228767	30278767	175	208.71	ADK
2	95175223	95225223	206	207.97	ADAM23
20	53575085	53625085	249	207.869	CDH18
6	108725191	108775191	283	207.57	PIGG
22	1676138	1726138	307	207.386	NEK10
3	70725620	70775620	338	204.959	TNNI3K
2	134475223	134525223	177	204.732	PAX7
18	11628142	11678142	200	204.517	KIAA0182
12	26076656	26126656	195	204.337	NBEA
29	37525002	37575002	254	204.282	SNX19
12	86826656	86876656	317	204.173	FAM155A
8	77553	127553	107	203.641	5S_rRNA,HIATL1
28	7028767	7078767	400	202.95	SLC35F3
6	105275191	105325191	400	202.545	EVC,EVC2
21	24575020	24625020	142	201.988	ADAMTSL3
2	123175223	123225223	167	200.837	PUM1,SNORD103,SNORD103
2	127325223	127375223	218	200.552	AIM1L,ZNF683
6	103525191	103575191	160	200.139	SLC10A6
23	12625722	12675722	88	199.98	DNAH8
28	13528767	13578767	285	199.496	RET
8	24527553	24577553	358	199.121	SLC24A2
10	51176184	51226184	187	198.981	MYO1E
21	24725020	24775020	125	198.579	ADAMTSL3
17	41777000	41827000	274	198.4	5S_rRNA,FAM198B
12	86776656	86826656	326	198.194	FAM155A
8	4677553	4727553	400	197.931	GALNTL6
7	46175583	46225583	153	197.801	U6,ZCCHC10
15	84975747	85025747	362	197.784	B3GAT1,GLB1L2
2	126075223	126125223	295	197.032	PPP1R8
6	95875191	95925191	250	197.016	DYNLL1,GK2
20	3025085	3075085	269	196.938	RANBP17,TLX3
1	59675238	59725238	211	196.362	ZBTB20
5	68925606	68975606	139	196.133	ALDH1L2
15	82375747	82425747	196	196.007	BTBD18
3	102725620	102775620	211	195.978	ST3GAL3
25	18525036	18575036	375	195.606	ACSM4,THUMPD1
