# Supplementary material for: Genome-Wide Identification of Discriminative Genetic Variations in Beef and Dairy Cattle via an Information-Theoretic Approach
Source: Genes (Basel). 2020 Jun 22;11(6):678. doi: 10.3390/genes11060678 (PMC7350245; doi:10.3390/genes11060678)
Supplement: Supplementary file 1 [file genes-11-00678-s001.zip › Suppl.Materials_TableS9_Summary of XP-EHH.xlsx]

## Sheet: Angus_selective_genes_summary
TableS9. Summary of XP-EHH
Chromosome	Window_Start	Window_End	#SNPs	Max XP-EHH	P-value	Genes in XP-EHH regions
17	49700000	49750000	327	4.95779	8.31635e-05	TMEM132C
15	46650000	46700000	1333	4.6396	0.00144718	U6
15	41650000	41700000	288	4.33386	0.000124745	GALNTL4
22	33350000	33400000	337	3.95939	0.000166327	FAM19A1
5	107550000	107600000	323	3.6011	0.000249491	IQSEC3
22	33500000	33550000	181	3.44043	0.000102491	FAM19A1
27	6150000	6200000	264	3.19139	0.000582145	DEFB405
15	40400000	40450000	289	3.18441	0.000623727	TEAD1
22	33400000	33450000	231	3.14891	0.00070689	FAM19A1
18	4550000	4600000	526	3.13886	0.000605034	ADAMTS18
16	34550000	34600000	198	3.13303	0.000204981	SDCCAG8
17	53050000	53100000	388	3.08679	0.000790054	BRI3BP,DHX37
22	33450000	33500000	205	2.98127	0.000997962	FAM19A1
15	41000000	41050000	251	2.96711	0.00103954	MICAL2
16	34500000	34550000	359	2.94727	0.00112271	SDCCAG8
27	23300000	23350000	313	2.91282	0.00116429	LONRF1
14	34500000	34550000	317	2.892	0.00124745	C14H8orf34
6	110300000	110350000	410	2.88396	0.00157309	ZNF518B
5	103400000	103450000	831	2.87992	0.00506512	CD163L1
15	40950000	41000000	84	2.86049	0.000409962	MICALCL
4	107850000	107900000	290	2.83669	0.00133062	FAM115A
5	36900000	36950000	500	2.82374	0.00217812	IRAK4,PUS7L
10	103650000	103700000	290	2.80926	0.00141378	RPS6KA5
3	11800000	11850000	499	2.79944	0.00229913	CD1B3
16	26700000	26750000	195	2.79216	0.000461207	HHIPL2,TAF1A
28	23250000	23300000	527	2.77443	0.00266215	CTNNA3
29	7600000	7650000	246	2.76806	0.00145536	RAB38
7	21700000	21750000	166	2.72378	0.000512453	NFIC
28	40750000	40800000	333	2.70962	0.00162169	GRID1
5	60950000	61000000	99	2.68259	0.000614943	CDK17
29	51350000	51400000	380	2.67157	0.00174643	IFITM3,MUC5B
28	23200000	23250000	408	2.63426	0.00326718	CTNNA3
15	46500000	46550000	1158	2.63217	0.00723589	OR6A2,U6
13	21100000	21150000	241	2.607	0.00187118	MALRD1
14	68700000	68750000	247	2.60667	0.00191276	LAPTM4B
5	63600000	63650000	321	2.6016	0.00195434	ANKS1B
15	41600000	41650000	141	2.59618	0.000666188	GALNTL4
19	9400000	9450000	498	2.57638	0.0035092	LPO
22	6250000	6300000	317	2.55995	0.00203751	OSBPL10
5	103450000	103500000	583	2.5379	0.00399322	BT.105910
4	108850000	108900000	433	2.53283	0.00423524	TPK1
5	60900000	60950000	71	2.52052	0.000717434	CDK17
X	135800000	135850000	151	2.51141	0.000768679	MOSPD2
7	5650000	5700000	454	2.48895	0.00484027	PLVAP
19	50900000	50950000	480	2.4861	0.00508228	bta-mir-2345
19	19950000	20000000	269	2.45807	0.00232858	INOS
16	30150000	30200000	322	2.45074	0.00237016	PARP1
4	87100000	87150000	492	2.43357	0.0054453	PTPRZ1
19	19850000	19900000	536	2.42746	0.00556631	INOS,ULBP27
7	42550000	42600000	285	2.41743	0.00257807	OR11L1
10	82900000	82950000	139	2.41092	0.00102491	PCNX
16	34600000	34650000	140	2.40625	0.0011274	SDCCAG8
15	54250000	54300000	87	2.40403	0.00117864	C2CD3
15	1850000	1900000	173	2.40199	0.00122989	KBTBD3
27	36750000	36800000	232	2.3786	0.00261965	PLAT
5	63550000	63600000	270	2.36521	0.00266123	ANKS1B
8	88400000	88450000	531	2.35271	0.00701839	SYK
23	14350000	14400000	370	2.3466	0.00278598	LRFN2
24	49900000	49950000	288	2.34574	0.00282756	ACAA2,SCARNA17,SCARNA18
14	1200000	1250000	293	2.33364	0.00286914	TMEM60
27	45350000	45400000	317	2.31995	0.00295231	U6
2	18800000	18850000	308	2.31928	0.00299389	PDE11A
15	54300000	54350000	403	2.28059	0.00774443	C2CD3
5	105800000	105850000	209	2.27959	0.00324338	GALNT8
14	10200000	10250000	278	2.27325	0.00332654	EFR3A
5	107600000	107650000	317	2.25185	0.00345129	IQSEC3,SLC6A12
1	26150000	26200000	359	2.23295	0.00357603	ROBO1
8	90300000	90350000	285	2.22802	0.0036592	CKS2
19	50950000	51000000	507	2.22693	0.00847047	SECTM1,bta-mir-2345
16	30100000	30150000	233	2.22018	0.00374236	PARP1
1	1300000	1350000	384	2.21968	0.00382552	DNAJC28,TMEM50B
1	110000000	110050000	175	2.20634	0.00153736	RSRC1
19	27550000	27600000	167	2.17777	0.0015886	ACADVL,CTDNEP1,DLG4,DVL2,ELP5,GABARAP,PHF23,bta-mir-324
3	11850000	11900000	385	2.16133	0.00407501	CD1B3
15	41400000	41450000	224	2.1569	0.00415818	Metazoa_SRP
15	17250000	17300000	385	2.15361	0.00419976	ALKBH8
18	48350000	48400000	118	2.13938	0.00163985	KCNK6
7	16750000	16800000	329	2.13044	0.00428292	LDLR,U6
8	1150000	1200000	390	2.12659	0.00436609	bta-mir-2467
28	8850000	8900000	379	2.12199	0.00444925	GPR137B
23	600000	650000	291	2.11297	0.00457399	KHDRBS2
16	34650000	34700000	174	2.10631	0.00179358	5S_rRNA,CEP170,SDCCAG8
28	15500000	15550000	260	2.10275	0.00469874	bta-mir-2403
19	59450000	59500000	295	2.0976	0.00474032	SOX9
29	7550000	7600000	391	2.09061	0.0047819	RAB38
17	75000000	75050000	161	2.08924	0.00184483	RANBP1,SNORA77,TRMT2A,ZDHHC8,bta-mir-1306
20	41300000	41350000	131	2.08428	0.00189607	ZFR
2	104550000	104600000	180	2.0816	0.00194732	MREG,PECR,SNORA40,TMEM169
17	14750000	14800000	271	2.05283	0.00503139	GAB1
19	9350000	9400000	372	2.03915	0.00511456	MKS1
16	40750000	40800000	182	2.0327	0.0021523	PIGC
20	41350000	41400000	133	2.0323	0.00220355	MTMR12,ZFR
8	91100000	91150000	168	2.03222	0.00225479	NXNL2
15	54200000	54250000	228	2.01414	0.00561354	C2CD3,UCP2,UCP3
15	25400000	25450000	368	2.01176	0.00565512	NXPE4
10	32500000	32550000	390	2.00049	0.00577987	C10H15ORF41
1	95750000	95800000	357	2.00037	0.00582145	GHSR,TNFSF10
13	51600000	51650000	146	1.99097	0.00261351	RNF24
8	96800000	96850000	218	1.98775	0.00590461	SLC44A1
15	40850000	40900000	168	1.98503	0.00266475	PARVA
8	24850000	24900000	296	1.98161	0.00594619	ACER2
14	14950000	15000000	243	1.96877	0.00623727	bta-mir-2310
23	52450000	52500000	396	1.96246	0.00636201	5S_rRNA
28	10800000	10850000	329	1.96107	0.00640359	5S_rRNA
15	1800000	1850000	212	1.95843	0.00644517	AASDHPPT,KBTBD3
28	22650000	22700000	350	1.95052	0.00652834	CTNNA3
5	58800000	58850000	310	1.9435	0.00665308	OR6C76
2	26800000	26850000	288	1.93097	0.00686099	BBS5
1	121100000	121150000	293	1.91399	0.0070689	SNORA70
4	113850000	113900000	296	1.91035	0.00715206	GIMAP4
28	33500000	33550000	356	1.90294	0.00727681	KCNMA1
4	72700000	72750000	243	1.88559	0.00769263	ADAM22
18	14700000	14750000	110	1.87501	0.00297223	SPIRE2,TCF25
23	3900000	3950000	299	1.87425	0.00773421	COL21A1
26	37200000	37250000	288	1.8723	0.00785895	PNLIPRP3
7	16800000	16850000	302	1.86546	0.00794212	KANK2,LDLR,SPC24
19	50650000	50700000	360	1.86466	0.00802528	FOXK2
28	15600000	15650000	127	1.86269	0.00307472	CCDC6
22	42100000	42150000	342	1.86229	0.00810845	FHIT
5	105500000	105550000	391	1.856	0.00815003	KCNA5
5	112450000	112500000	376	1.84694	0.00835794	SNORA33
29	30200000	30250000	361	1.84618	0.00839952	KIRREL3
4	108050000	108100000	266	1.83145	0.00869059	OR2A12,OR2A5
27	15600000	15650000	332	1.82186	0.00885692	FAT1
17	67300000	67350000	283	1.81649	0.00906483	SGSM1,TMEM211
22	5100000	5150000	264	1.80671	0.00918957	TGFBR2
13	64450000	64500000	130	1.80307	0.00363841	DYNLRB1,ITCH,MAP1LC3A,PIGU
18	25300000	25350000	59	1.80044	0.00368966	ARL2BP,PLLP,RSPRY1
27	36700000	36750000	161	1.79552	0.0037409	AP3M2,PLAT
14	31000000	31050000	95	1.79309	0.00379215	CYP7B1
1	45700000	45750000	285	1.78007	0.00952223	ABI3BP
8	79450000	79500000	176	1.77795	0.00394589	NTRK2
16	19900000	19950000	211	1.77764	0.00956381	USH2A
18	25100000	25150000	308	1.76775	0.00977172	NLRC5
15	2350000	2400000	393	1.76647	0.00985488	5S_rRNA
29	18250000	18300000	157	1.76618	0.00399713	AAMDC,RSF1
19	9450000	9500000	317	1.76591	0.00989646	BZRAP1,LPO,MPO,U6,U6
18	5750000	5800000	343	1.76562	0.00993804	WWOX
25	17250000	17300000	275	1.76484	0.00997962	C16orf62,CCP110
24	49950000	50000000	198	1.76204	0.00404838	MYO5B
5	63250000	63300000	185	1.76064	0.00409962	ANKS1B
22	6700000	6750000	124	1.75821	0.00415087	GPD1L
7	109950000	110000000	192	1.73744	0.0043046	FBXL17
4	56400000	56450000	126	1.71468	0.00440709	C7orf60
25	750000	800000	178	1.70977	0.00445834	LMF1,SOX8
25	42350000	42400000	123	1.70551	0.00450958	ADAP1,GET4,SUN1
29	18200000	18250000	182	1.70475	0.00456083	INTS4
14	30800000	30850000	168	1.69504	0.00476581	bta-mir-124a-2
4	86200000	86250000	159	1.68475	0.0048683	ING3
9	85750000	85800000	105	1.65685	0.00517577	STXBP5
21	34750000	34800000	166	1.65441	0.00527826	CCDC33
15	63950000	64000000	113	1.65432	0.00532951	WT1
2	71050000	71100000	121	1.64705	0.00538075	MARCO
16	30050000	30100000	94	1.64531	0.005432	LIN9
15	52950000	53000000	119	1.64243	0.00548324	PDE2A,bta-mir-139
5	9400000	9450000	177	1.62863	0.00568822	PPP1R12A
15	40900000	40950000	96	1.62602	0.00573947	MICALCL,PARVA
10	88500000	88550000	139	1.62532	0.00579071	MGC166084
3	29900000	29950000	132	1.62446	0.00584196	MAGI3
5	113400000	113450000	85	1.61921	0.00594445	CENPM,SREBF2,TNFRSF13C,bta-mir-33a
1	106850000	106900000	147	1.61843	0.0059957	SPTSSB
20	41250000	41300000	87	1.61832	0.00604694	ZFR
21	47100000	47150000	145	1.61087	0.00620068	NKX2-1
29	18400000	18450000	78	1.60953	0.00625192	CLNS1A,RSF1
15	66550000	66600000	181	1.60705	0.00630317	SLC1A2
18	22450000	22500000	136	1.60699	0.00640566	FTO
5	23500000	23550000	171	1.59846	0.00655939	SOCS2
29	18350000	18400000	135	1.59588	0.00661064	RSF1
22	6650000	6700000	198	1.59361	0.00666188	GPD1L
2	62500000	62550000	188	1.58231	0.00676437	RAB3GAP1
4	72750000	72800000	151	1.5711	0.00691811	ADAM22,SRI
X	86000000	86050000	155	1.56777	0.00717434	EDA
21	45800000	45850000	153	1.56322	0.00732807	KIAA0391,PPP2R3C
24	3750000	3800000	106	1.5596	0.00748181	ZADH2
19	9650000	9700000	191	1.55612	0.00753305	HSF5,MTMR4,SEPT4
5	64650000	64700000	122	1.55113	0.00768679	SLC17A8
1	140200000	140250000	199	1.55021	0.00773803	NEK11
19	50700000	50750000	156	1.5461	0.00789177	NARF
10	82950000	83000000	132	1.54593	0.00794302	PCNX
X	85600000	85650000	52	1.54317	0.00799426	IGBP1
15	54350000	54400000	145	1.54296	0.00804551	C2CD3,PPME1
13	64500000	64550000	112	1.5402	0.00819924	PIGU
4	30450000	30500000	194	1.53628	0.00825049	DNAH11
3	104150000	104200000	144	1.53525	0.00830173	CCDC30,PPIH
29	44750000	44800000	182	1.53511	0.00835298	BANF1,CATSPER1,CST6,EIF1AD,GAL3ST3
1	100550000	100600000	196	1.52636	0.00840422	PDCD10
1	88750000	88800000	83	1.52205	0.00845547	KCNMB3
27	36500000	36550000	130	1.52083	0.00850671	KAT6A
22	55000000	55050000	150	1.51656	0.0086092	ATP2B2
18	25250000	25300000	122	1.51592	0.00866045	NIP30,RSPRY1
5	111750000	111800000	181	1.51517	0.00871169	ENTHD1
11	10500000	10550000	181	1.50265	0.00901917	TET3
8	74800000	74850000	159	1.49936	0.00912166	PPP2R2A
4	57200000	57250000	184	1.49867	0.0091729	IMMP2L
16	30000000	30050000	85	1.49682	0.00922415	LIN9
10	4000000	4050000	188	1.49667	0.00927539	PGGT1B
15	1750000	1800000	128	1.48733	0.00942913	AASDHPPT
7	22900000	22950000	105	1.48564	0.00953162	KIF3A
14	9550000	9600000	137	1.47819	0.00968535	PHF20L1
2	88350000	88400000	150	1.47652	0.0097366	SATB2
10	82850000	82900000	148	1.47524	0.00978784	PCNX
10	35600000	35650000	154	1.47006	0.00989034	GPR176
19	9600000	9650000	176	1.47002	0.00994158	HSF5,RNF43

## Sheet: Jersey_selective_genes_summary
TableS9. Summary of XP-EHH
Chromosome	Window_Start	Window_End	#SNPs	Max XP-EHH	P-value	Genes in XP-EHH regions
2	86750000	86800000	194	-7.66982	0.000153736	PLCL1
6	100000000	100050000	396	-7.59745	4.15818e-05	FAM175A,MRPS18C
7	45900000	45950000	138	-7.5267	0.000204981	BTBD2
12	26250000	26300000	141	-7.29886	0.000256226	NBEA
5	73850000	73900000	129	-7.27445	0.000307472	HMGXB4
2	108000000	108050000	168	-6.84358	0.000461207	DNPEP
6	104150000	104200000	149	-6.80895	0.000512453	SPARCL1
22	39550000	39600000	209	-6.79489	0.000291072	PTPRG
11	66600000	66650000	322	-6.71624	0.000415818	PPP3R1
26	17050000	17100000	213	-6.69791	0.000457399	ENTPD1
20	26100000	26150000	150	-6.61546	0.000768679	ITGA1
6	104750000	104800000	210	-6.59782	0.000540563	JAKMIP1
3	51150000	51200000	116	-6.54936	0.000819924	RPAP2
9	66650000	66700000	484	-6.45192	0.000242014	THEMIS
1	72200000	72250000	150	-6.4141	0.000871169	DLG1
10	53700000	53750000	125	-6.36481	0.000922415	ZNF280D
6	103600000	103650000	352	-6.18538	0.000873217	U6
5	108400000	108450000	179	-6.1845	0.0011274	ERC1
10	45550000	45600000	193	-6.18049	0.00117864	ZNF609
23	22050000	22100000	286	-6.16363	0.000914799	RHAG,U6
10	39400000	39450000	450	-6.15664	0.00036302	U1
5	75750000	75800000	298	-6.14039	0.000956381	MGC133880
2	126700000	126750000	182	-6.1366	0.00122989	SLC9A1
23	11550000	11600000	413	-6.1275	0.000484027	MDGA1
1	66350000	66400000	172	-6.11466	0.00128113	STXBP5L
9	62150000	62200000	177	-6.10368	0.00133238	RNGTT
15	76700000	76750000	196	-6.06401	0.00138362	SLC35C1
2	122950000	123000000	203	-6.04701	0.00120587	NKAIN1
3	82450000	82500000	128	-6.04096	0.00143487	ALG6,ITGB3BP
3	42850000	42900000	263	-5.99727	0.0013722	GPR88
15	18200000	18250000	221	-5.95721	0.00145536	ATM
5	68900000	68950000	181	-5.95442	0.00153736	ALDH1L2
11	95350000	95400000	159	-5.93287	0.0015886	NEK6
3	41550000	41600000	423	-5.91934	0.000726041	OLFM3
11	87900000	87950000	448	-5.9076	0.000847047	ADAM17,IAH1
7	28150000	28200000	386	-5.86529	0.00158011	C5orf63
2	127400000	127450000	113	-5.83131	0.00169109	CEP85,SH3BGRL3,UBXN11
2	107400000	107450000	190	-5.75467	0.00179358	TTLL4
13	82350000	82400000	456	-5.74999	0.000968054	CYP24A1,PFDN4
13	76050000	76100000	391	-5.72486	0.00178802	SLC13A3,SLC2A10,TP53RK
5	71550000	71600000	364	-5.72023	0.00187118	SYN3
2	17750000	17800000	260	-5.66801	0.00195434	CCDC141
10	23300000	23350000	635	-5.65822	0.000723589	TRAC
13	70350000	70400000	75	-5.64403	0.00189607	TOP1
2	128950000	129000000	360	-5.62911	0.00203751	RCAN3
2	128200000	128250000	259	-5.61944	0.00207909	TMEM57,U6
13	82400000	82450000	571	-5.60303	0.00108906	PFDN4
5	70600000	70650000	186	-5.58472	0.00204981	CRY1,MTERFD3
7	46250000	46300000	265	-5.58359	0.00216225	HSPA4
29	38550000	38600000	657	-5.58004	0.00144718	PAG7
6	6200000	6250000	188	-5.56691	0.00210106	MGC134093
3	69200000	69250000	159	-5.5649	0.0021523	ASB17,MSH4
1	70250000	70300000	87	-5.54193	0.00220355	SLC12A8,ZNF148
2	136650000	136700000	288	-5.52912	0.00224542	C2H1orf64
8	64400000	64450000	206	-5.52803	0.002287	COL15A1
6	103500000	103550000	302	-5.526	0.00232858	PTPN13,SLC10A6
5	71700000	71750000	377	-5.52547	0.00237016	SYN3
1	50800000	50850000	182	-5.52365	0.00240853	CBLB
20	35550000	35600000	356	-5.5082	0.00249491	OSMR
27	13250000	13300000	236	-5.50431	0.00253649	CDKN2AIP
2	54100000	54150000	289	-5.49936	0.00257807	5S_rRNA
15	29050000	29100000	159	-5.49699	0.00245977	IL10RA
1	66000000	66050000	130	-5.4904	0.00251102	GTF2E1,RABL3,SNORA70
3	4400000	4450000	259	-5.48699	0.00261965	PBX1
3	70200000	70250000	255	-5.47578	0.00266123	CRYZ,TYW3
6	104200000	104250000	154	-5.47385	0.00261351	SPARCL1
5	66300000	66350000	123	-5.47276	0.00266475	PARPBP
22	61050000	61100000	272	-5.45859	0.0027444	CHCHD6,TRXR3
19	7400000	7450000	178	-5.41633	0.00281849	ANKFN1
3	31450000	31500000	176	-5.40729	0.00286973	KCND3
2	128350000	128400000	311	-5.38989	0.00311863	U6
11	78600000	78650000	181	-5.3805	0.00292098	PUM2
5	71000000	71050000	250	-5.36965	0.0032018	BTBD11
1	70900000	70950000	200	-5.36675	0.00328496	LRCH3
2	126800000	126850000	178	-5.3639	0.00297223	FAM46B,MGC159903
8	100000	150000	164	-5.36051	0.00302347	5S_rRNA,HIATL1
2	126400000	126450000	100	-5.34271	0.00307472	U6,WASF2
29	38200000	38250000	319	-5.32751	0.00336812	PAG12
7	86200000	86250000	179	-5.32359	0.00322845	EDIL3
2	59950000	60000000	255	-5.31387	0.00340971	THSD7B
7	28650000	28700000	207	-5.31291	0.00345129	GRAMD3
1	50850000	50900000	297	-5.30405	0.00353445	CBLB
5	80300000	80350000	124	-5.29995	0.00333094	TMTC1
2	123200000	123250000	156	-5.28506	0.00338219	SDC3
23	31100000	31150000	342	-5.28432	0.00370078	HIST1H2AG,HIST1H2AG,HIST1H2BJ,HIST1H2BK
17	40950000	41000000	434	-5.26982	0.00229913	C17H4orf45
5	68850000	68900000	133	-5.25287	0.00358717	ALDH1L2,C5H12orf45
18	51700000	51750000	402	-5.25005	0.00242014	DMRTC2,LYPD4
12	26050000	26100000	175	-5.24576	0.00363841	NBEA
6	95900000	95950000	248	-5.23873	0.00390869	DYNLL1
2	129000000	129050000	295	-5.23581	0.00395027	NIPAL3,RCAN3
5	81600000	81650000	130	-5.23479	0.0037409	CCDC91
23	2700000	2750000	367	-5.2319	0.00399185	PRIM2
2	135850000	135900000	511	-5.2159	0.00266215	PADI3,PADI4
6	101150000	101200000	240	-5.20561	0.0041166	CDS1
2	136250000	136300000	353	-5.19895	0.00424134	NECAP2,SPATA21
2	129050000	129100000	254	-5.19266	0.00428292	NIPAL3,STPG1
23	43600000	43650000	197	-5.1919	0.00389464	PHACTR1
22	28450000	28500000	243	-5.19017	0.0043245	PDZRN3
9	20850000	20900000	271	-5.18669	0.00436609	5S_rRNA
19	28450000	28500000	329	-5.18553	0.00440767	AURKB,CTC1,PFAS
1	128400000	128450000	250	-5.18276	0.00444925	RASA2
13	67250000	67300000	289	-5.17758	0.00457399	CTNNBL1
2	128250000	128300000	350	-5.17664	0.00461558	TMEM50A
26	16900000	16950000	341	-5.17106	0.00469874	SORBS1
5	80200000	80250000	173	-5.16077	0.00394589	TMTC1
2	118350000	118400000	424	-5.16051	0.00290416	DNER
6	104050000	104100000	195	-5.15846	0.00399713	HSD17B11,NUDT9
21	61550000	61600000	119	-5.15645	0.00404838	DICER1
7	43350000	43400000	478	-5.14973	0.00302517	OR2T6
20	53800000	53850000	219	-5.14292	0.00482349	CDH18
3	58800000	58850000	163	-5.1072	0.0043046	DDAH1
2	134250000	134300000	368	-5.09665	0.00494823	U1,U3
13	52350000	52400000	116	-5.09561	0.00440709	C13H20orf194
11	92350000	92400000	182	-5.09439	0.00445834	GGTA1
2	126850000	126900000	161	-5.08663	0.00456083	MGC159903,NR0B2,NUDC
14	22600000	22650000	247	-5.08605	0.00507298	U2,U6
6	41900000	41950000	495	-5.07438	0.0035092	KCNIP4
6	102600000	102650000	181	-5.06555	0.00471456	ARHGAP24
7	58950000	59000000	198	-5.06254	0.00481705	PRELID2
20	36000000	36050000	311	-5.05739	0.00528088	EGFLAM
13	82200000	82250000	519	-5.05318	0.00375121	BCAS1
12	21800000	21850000	242	-5.02998	0.00548879	SLC25A15
1	131800000	131850000	161	-5.02281	0.00502204	MRAS
9	19300000	19350000	400	-5.0155	0.00387222	LCA5
7	28500000	28550000	276	-5.01376	0.00553038	C7H5orf48
7	41800000	41850000	511	-5.00636	0.00411423	IFI47
2	134000000	134050000	135	-5.00466	0.00507328	EMC1,SNORA70,UBR4
26	25250000	25300000	286	-4.99934	0.00561354	CCDC147
10	53950000	54000000	208	-4.97838	0.0056967	MNS1
19	30150000	30200000	148	-4.9774	0.00517577	MYH2
21	12850000	12900000	281	-4.94586	0.00586303	MCTP2,U4
4	92800000	92850000	184	-4.94095	0.00532951	SND1
12	27400000	27450000	217	-4.93567	0.00611252	RFC3
26	37800000	37850000	352	-4.93198	0.00619568	VAX1
2	127150000	127200000	231	-4.92619	0.00623727	RPS6KA1
7	43650000	43700000	113	-4.92434	0.005432	U6
5	68700000	68750000	290	-4.92194	0.00627885	SLC41A2
2	135900000	135950000	360	-4.90989	0.00640359	PADI1,PADI3
12	87200000	87250000	221	-4.90827	0.00644517	FAM155A
28	8150000	8200000	284	-4.9071	0.00648676	TBCE
11	66450000	66500000	239	-4.90377	0.00652834	C1D
1	50750000	50800000	199	-4.90064	0.00548324	CBLB
4	11050000	11100000	380	-4.89923	0.00656992	GNG11,GNGT1
5	80150000	80200000	351	-4.88636	0.00669467	TMTC1
9	82750000	82800000	215	-4.88376	0.00673625	UTRN
22	55300000	55350000	190	-4.88144	0.00553449	ATP2B2
1	43650000	43700000	410	-4.87348	0.00580833	COL8A1
10	15650000	15700000	482	-4.87226	0.00592933	7SK
2	94900000	94950000	264	-4.86469	0.00686099	EEF1B,GPR1,NDUFS1,SNORA41,snoMe28S-Am982
13	82150000	82200000	493	-4.83474	0.00677638	BCAS1
29	38650000	38700000	368	-4.83365	0.00723523	PAG-15
7	46400000	46450000	402	-4.82756	0.00701839	5S_rRNA
21	14650000	14700000	559	-4.8235	0.00726041	FAM174B
2	125800000	125850000	268	-4.82294	0.00744314	HNRNPA1L2,PTAFR
1	127200000	127250000	204	-4.81357	0.00760946	PCOLCE2
3	82650000	82700000	236	-4.81346	0.00765105	7SK
5	76750000	76800000	171	-4.80422	0.00579071	SYT10
1	43600000	43650000	398	-4.79517	0.00781737	COL8A1
10	100700000	100750000	300	-4.79306	0.00790054	GALC
4	5100000	5150000	410	-4.78921	0.00786544	GRB10
3	31900000	31950000	197	-4.78085	0.00584196	ADORA3
12	21950000	22000000	117	-4.7797	0.0058932	FOXO1
19	30200000	30250000	160	-4.77635	0.00594445	MYHC-EMBRYONIC
2	127250000	127300000	150	-4.7746	0.0059957	DHDDS
3	44300000	44350000	461	-4.76352	0.00798645	U6
13	82250000	82300000	361	-4.76286	0.00835794	BCAS1
6	104000000	104050000	364	-4.76244	0.00839952	HSD17B11
15	45750000	45800000	131	-4.76202	0.00614943	PPFIBP2
5	72300000	72350000	283	-4.7601	0.0084411	LARGE
10	68800000	68850000	440	-4.75913	0.00822846	PELI2
2	6600000	6650000	256	-4.75751	0.00852426	ASNSD1
2	128300000	128350000	349	-4.75624	0.00856584	C1orf63,SYF2
17	43100000	43150000	335	-4.75564	0.00860743	GLRB
15	78750000	78800000	324	-4.75138	0.00869059	NUP160
3	113500000	113550000	169	-4.74447	0.00620068	INPP5D
6	105350000	105400000	192	-4.74088	0.00630317	EVC2,U6
10	104150000	104200000	217	-4.73727	0.00877375	TRIM69
18	7900000	7950000	379	-4.73675	0.00881534	BCMO1
5	92050000	92100000	487	-4.73529	0.00847047	PIK3C2G
12	26200000	26250000	86	-4.73192	0.00640566	NBEA
2	128600000	128650000	281	-4.72914	0.00885692	RUNX3
9	63200000	63250000	78	-4.72853	0.0064569	ORC3,RARS2
29	29600000	29650000	125	-4.72472	0.00650815	DDX25,HYLS1,PUS3
13	26050000	26100000	179	-4.72418	0.00655939	ENKUR,U6
2	123100000	123150000	203	-4.72111	0.00894008	PUM1
4	5350000	5400000	437	-4.71623	0.00883349	FIGNL1
20	28550000	28600000	262	-4.7138	0.00902324	SNORD28
2	90100000	90150000	231	-4.7101	0.00906483	FLIP
3	43100000	43150000	331	-4.7094	0.00910641	CDC14A
1	89600000	89650000	176	-4.70668	0.00661064	U6
2	128750000	128800000	199	-4.70267	0.00666188	CLIC4
7	42450000	42500000	474	-4.70161	0.0089545	OR6F1
9	88000000	88050000	119	-4.69993	0.00671313	LATS1
3	82350000	82400000	118	-4.6993	0.00676437	EFCAB7,ITGB3BP
2	129100000	129150000	440	-4.69631	0.00907551	STPG1
22	1500000	1550000	229	-4.6942	0.00914799	NEK10
13	33600000	33650000	346	-4.69036	0.00923115	KIF5B
6	85500000	85550000	397	-4.67966	0.00943906	TMPRSS11F
11	66550000	66600000	147	-4.67149	0.00696936	PNO1,PPP3R1,WDR92
2	86700000	86750000	138	-4.67125	0.0070206	PLCL1
6	102700000	102750000	549	-4.66823	0.00931752	MAPK10
2	125850000	125900000	225	-4.66458	0.00960539	EYA3
26	20750000	20800000	279	-4.66032	0.00973013	DNMBP,SCARNA17,SCARNA18
5	83200000	83250000	220	-4.65991	0.00977172	TM7SF3
13	28450000	28500000	171	-4.65692	0.00707185	BEND7
4	44600000	44650000	318	-4.65619	0.00989646	ARMC10
4	106600000	106650000	733	-4.65054	0.00795948	TRB
3	83600000	83650000	155	-4.64765	0.00717434	DOCK7
22	10400000	10450000	150	-4.64596	0.00727683	LRRFIP2
5	70150000	70200000	133	-4.64458	0.00732807	POLR3B
11	73850000	73900000	189	-4.63582	0.00743056	DTNB
29	39700000	39750000	622	-4.61408	0.00940666	MGC157405
7	46200000	46250000	185	-4.61371	0.00748181	HSPA4,ZCCHC10
12	25900000	25950000	193	-4.57981	0.00768679	NBEA
23	51950000	52000000	179	-4.56598	0.00773803	EXOC2
5	71900000	71950000	130	-4.56508	0.00778928	SYN3
26	22550000	22600000	155	-4.55962	0.00789177	C10orf76
1	46100000	46150000	185	-4.52787	0.00819924	IMPG2
1	72800000	72850000	154	-4.52637	0.00835298	ACAP2
20	26150000	26200000	126	-4.52611	0.00840422	ITGA1
6	105200000	105250000	180	-4.52515	0.00845547	EVC
1	131850000	131900000	172	-4.51903	0.00855796	ARMC8,NME9
11	78850000	78900000	96	-4.51766	0.0086092	LAPTM4A,MATN3
5	74250000	74300000	156	-4.49098	0.00876294	RBFOX2
1	72900000	72950000	186	-4.48675	0.00881418	ACAP2,XXYLT1
2	123350000	123400000	153	-4.48295	0.00886543	LAPTM5,MATN1
22	31750000	31800000	150	-4.47449	0.00896792	MITF
13	28400000	28450000	167	-4.47365	0.00901917	BEND7
11	14900000	14950000	181	-4.46961	0.00912166	YIPF4
19	40450000	40500000	131	-4.46263	0.0091729	FBXL20,MED1
1	70650000	70700000	180	-4.46185	0.00922415	OSBPL11
2	90150000	90200000	178	-4.44415	0.00953162	FLIP
10	70350000	70400000	197	-4.43126	0.00958286	7SK
12	25950000	26000000	97	-4.42336	0.00968535	MAB21L1,NBEA
11	19250000	19300000	176	-4.40379	0.00989034	VIT
